# Supplementary material for: The simulation of meiosis in diploid and tetraploid organisms using various genetic models
Source: BMC Bioinformatics. 2012 Sep 26;13:248. doi: 10.1186/1471-2105-13-248 (PMC3542247; doi:10.1186/1471-2105-13-248)
Supplement: Additional file 1 — Archive containing the compiled version of PedigreeSim and instructions on how to run it. [file 1471-2105-13-248-S1.zip]

Archive with 16 entries (15 files):
- PedigreeSim/
- PedigreeSim/Bivalent.java
- PedigreeSim/Chromosome.java
- PedigreeSim/Gamete.java
- PedigreeSim/Genotype.java
- PedigreeSim/HaploStruct.java
- PedigreeSim/Individual.java
- PedigreeSim/Locus.java
- PedigreeSim/Main.java
- PedigreeSim/Multivalent.java
- PedigreeSim/PopulationData.java
- PedigreeSim/Quadrivalent.java
- PedigreeSim/TetraploidChromosome.java
- PedigreeSim/Tools.java
- README.TXT
- sci-core.zip
