# Supplementary material for: The simulation of meiosis in diploid and tetraploid organisms using various genetic models
Source: BMC Bioinformatics. 2012 Sep 26;13:248. doi: 10.1186/1471-2105-13-248 (PMC3542247; doi:10.1186/1471-2105-13-248)
Supplement: Additional file 1 — Archive containing the compiled version of PedigreeSim and instructions on how to run it. [file 1471-2105-13-248-S1.zip › PedigreeSim/Genotype.java]

/*
 * To change this template, choose Tools | Templates
 * and open the template in the editor.
 */

package PedigreeSim;

import java.util.ArrayList;
import java.io.PrintStream;
import java.util.Random;
import java.util.TreeSet;

/**
 * Genotype is the base class for Individuals (which can have a name and parents) 
 * and for Gametes (which can do fertilization)
 * @author Roeland Voorrips
 */
public class Genotype {

    static HaploStruct[][] nullHaploStruct = null;
    protected PopulationData popdata;
    /**
     * haplostruct has two indices:
     * first index 0..popdata.chromosomeCount-1,
     * second index 0..ploidy-1
     */
    protected HaploStruct[][] haplostruct;

    //protected fields for faster access, must be set by descendant classes:
    protected Tools tools;
    protected Random rand;

    /**
     * NOTE: if this constructor is used, haplostruct must be set later !!!
     * @param popdata
     * @throws Exception
     */
    protected Genotype(PopulationData popdata) throws Exception {
        if (popdata==null) {
            throw new Exception("Genotype constructor: popdata==null");
        }
        this.popdata = popdata;
        if (popdata.tools==null) {
            throw new Exception("Genotype constructor: popdata.tools==null");
        }
        this.tools = popdata.tools;
        if (popdata.tools.rand==null) {
            throw new Exception("Genotype constructor: popdata.tools.rand==null");
        }
        this.rand = popdata.tools.rand;
    }

    /** This constructor checks if haplostruct has the correct dimensions
     * and if so, assigns haplostruct to this.haplostruct; 
     * else throws an Exception
     * @param ploidy The expected ploidy of this Genotype (different for Individual
     * and for Gamete)
     * @param haplostruct
     * @param popdata
     * @throws Exception
     */
    protected Genotype(int ploidy, HaploStruct[][] haplostruct,
            PopulationData popdata)
            throws Exception {
        this(popdata);
        if (!checkHaploStruct(ploidy,haplostruct)) {
            throw new Exception("haplostruct invalid in Genotype constructor");
        }
        this.haplostruct = haplostruct;
    }

    /**
     * For use by constructors of descendant classes
     *
     * @param ploidy the expected ploidy of the Genotype (=popdata.ploidy
     *        for an Individual, half of that for a Gamete
     * @param haplostruct first index 0..popdata.chromosomeCount-1,
     *        second index 0..ploidy-1
     * @return
     */
    protected boolean checkHaploStruct(int ploidy, HaploStruct[][] haplostruct) {
        boolean ok = (haplostruct != null &&
                      haplostruct.length==popdata.chromCount());
        int c=0;
        while (ok && c<popdata.chromCount()) {
            ok = haplostruct[c]!=null && haplostruct[c].length==ploidy;
            c++;
        }
        return ok;
    }

    public HaploStruct[][] getAllHaploStruct() {
        return haplostruct;
    }

    public HaploStruct getHaploStruct(int chromnr, int homolog) {
        return haplostruct[chromnr][homolog];
    }

    public PopulationData getPopdata() {
        return popdata;
    }

    /**
     * getLocusAllele returns a String array with the getPloidy() names
     * of the alleles in this Genotype at the specified chromosome and locus
     * @param c the chromosome number
     * @param loc
     * @return
     * @throws Exception 
     */
    public String[] getLocusAllele(int c, int loc) throws Exception {
        String[] alleles = new String[getPloidy()];
        for (int i=0; i<alleles.length; i++) {
            Locus locus =  popdata.getChrom(c).getLocus().get(loc);
            int founder = haplostruct[c][i].getFounderAt(locus.getPosition());
            alleles[i] = locus.getAlleleNames()[founder];
        }
        return alleles;
    }

    /**
     * @param c the chromosome number
     * @return a boolean[] with as  index the locus number on the chromosome.
     * The values are true if homozygous (same locus allele on all homologous
     * chromosomes) and false if heterozygous.
     */
    public boolean[] homozygous(int c) {
        boolean[] result;
        Chromosome chrom = popdata.getChrom(c);
        if (chrom==null || chrom.getLocus()==null ||
                chrom.getLocus().isEmpty()) {
            result = null;
        }
        else {
            result = new boolean[chrom.getLocus().size()];
            Locus locus;
            double locPos;
            for (int loc=0; loc<result.length; loc++) {
                try {
                    locus = chrom.getLocus().get(loc);
                    locPos = locus.getPosition();
                    String first = locus.getAlleleName(
                            haplostruct[c][0].getFounderAt(locPos));
                    result[loc] = true;
                    int h = 1;
                    while (result[loc] && h<haplostruct[c].length) {
                        result[loc] = first.equals(locus.getAlleleName(
                            haplostruct[c][h].getFounderAt(locPos)));
                        h++;
                    }
                }  catch (Exception ex) {/* cannot occur */ }
            }
        }
        return result;
    } //homozygous

    public int getPloidy() {
        if (haplostruct==null || haplostruct.length==0 ||
            haplostruct[0]==null) {
            return 0;
        }
        else {
            return haplostruct[0].length;
        }
    }

    public TreeSet<Integer> founderAlleles() {
        TreeSet<Integer> alleles = new TreeSet<Integer>();
        for (int c =0; c<popdata.chromCount(); c++) {
            for (int h=0; h<getPloidy(); h++) {
                alleles.addAll(haplostruct[c][h].founderAlleles());
            }
        }
        return alleles;
    }

    public void print(PrintStream str) {
        for (int c=0; c<popdata.chromCount(); c++) {
            for (int h=0; h<getPloidy(); h++) {
                str.println(c+" "+h+" : "+haplostruct[c][h]);
            }
        }
    }
    
    /**
     * recPositions lists for a given chromosome all recombination positions
     * over all haplotypes for that chromosome.
     * Identical positions are counted only once.
     * For gametes this produces all chiasma positions
     * 
     * @return ordered array of all different recombination positions
     */
    double[] recPositions(int chrom) {
        //get all recPositions of the first haplotype:
        double[] recpos = new double[0];
        for (int p=0; p<getPloidy(); p++) {
            ArrayList<Double> hrecs = haplostruct[chrom][p].getRecombPos();
            int rp=0; //index to recpos
            for (int hp=0; hp<hrecs.size(); hp++) {
                //first: skip all smaller recpos items:
                while (rp<recpos.length && recpos[rp]<hrecs.get(hp)) {
                    rp++;
                }
                //if hrecs value not in recpos: insert
                if (rp>=recpos.length || recpos[rp]!=hrecs.get(hp)) {
                    double[] tmp = new double[recpos.length+1];
                    for (int i=0; i<rp; i++) {
                        tmp[i] = recpos[i];
                    }
                    tmp[rp] = hrecs.get(hp);
                    for (int i=rp; i<recpos.length; i++ ) {
                        tmp[i+1] = recpos[i];
                    }
                    recpos = tmp;
                }
                //else hrec already in recpos, do nothing
                //rc (still) points to recpos value identical to hrecs value
            }    
        }
        assert recpos[0]==popdata.getChrom(chrom).getStartPos();
        //delete the first (StartPos) position:
        double[] result = new double[recpos.length-1];
        for (int i=0; i<result.length; i++) {
            result[i] = recpos[i+1];
        }
        return result;
    }

}
