# Supplementary material for: The simulation of meiosis in diploid and tetraploid organisms using various genetic models
Source: BMC Bioinformatics. 2012 Sep 26;13:248. doi: 10.1186/1471-2105-13-248 (PMC3542247; doi:10.1186/1471-2105-13-248)
Supplement: Additional file 2 — Archive containing the full source code of PedigreeSim. [file 1471-2105-13-248-S2.zip]

Archive with 4 entries (3 files):
- lib/
- lib/jsci-core.jar
- PedigreeSim.jar
- README.TXT
