# Supplementary material for: The simulation of meiosis in diploid and tetraploid organisms using various genetic models
Source: BMC Bioinformatics. 2012 Sep 26;13:248. doi: 10.1186/1471-2105-13-248 (PMC3542247; doi:10.1186/1471-2105-13-248)
Supplement: Additional file 4: — Archive containing the example input files for PedigreeSim. [file 1471-2105-13-248-S4.zip]

Archive with 6 entries (6 files):
- example.chrom
- example.gen
- example.map
- example.par
- example.ped
- README.TXT
