# Supplementary material for: The simulation of meiosis in diploid and tetraploid organisms using various genetic models
Source: BMC Bioinformatics. 2012 Sep 26;13:248. doi: 10.1186/1471-2105-13-248 (PMC3542247; doi:10.1186/1471-2105-13-248)
Supplement: Additional file 4: — Archive containing the example input files for PedigreeSim. [file 1471-2105-13-248-S4.zip › example.chrom]

chromosome	length	centromere	prefPairing	quadrivalents
A	100.0	20.0	1.00	0.0
B	100.0	20.0	0.67	1.0
