# Supplementary material for: The simulation of meiosis in diploid and tetraploid organisms using various genetic models
Source: BMC Bioinformatics. 2012 Sep 26;13:248. doi: 10.1186/1471-2105-13-248 (PMC3542247; doi:10.1186/1471-2105-13-248)
Supplement: Additional file 4: — Archive containing the example input files for PedigreeSim. [file 1471-2105-13-248-S4.zip › example.gen]

marker	P1_1	P1_2	P1_3	P1_4	P2_1	P2_2	P2_3	P2_4
A000	q	q	Q	q	Q	Q	Q	Q
A025	A	T	A	T	A	T	A	T
A050	210	214	216	214	214	214	214	214
A100	312	312	312	312	310	314	312	314
B000	one	two	three	four	five	six	seven	eight
B025	G	A	G	G	G	G	G	G
B050	1	0	1	0	0	0	0	0
B100	x	y	y	y	z	z	z	z
