# Supplementary material for: The simulation of meiosis in diploid and tetraploid organisms using various genetic models
Source: BMC Bioinformatics. 2012 Sep 26;13:248. doi: 10.1186/1471-2105-13-248 (PMC3542247; doi:10.1186/1471-2105-13-248)
Supplement: Additional file 4: — Archive containing the example input files for PedigreeSim. [file 1471-2105-13-248-S4.zip › example.map]

marker	chromosome	position
A000	A	0
A025	A	25
A050	A	50
A100	A	100
B000	B	0
B025	B	25
B050	B	50
B100	B	100
