# Supplementary material for: The simulation of meiosis in diploid and tetraploid organisms using various genetic models
Source: BMC Bioinformatics. 2012 Sep 26;13:248. doi: 10.1186/1471-2105-13-248 (PMC3542247; doi:10.1186/1471-2105-13-248)
Supplement: Additional file 4: — Archive containing the example input files for PedigreeSim. [file 1471-2105-13-248-S4.zip › example.par]

; This is file example.par, an example of a parameter file for PedigreeSim
; to run this example:
; - open a console window and go to the folder containing these example files
; - give the following command (with for <path> the path where PedigreeSim.jar
;   and folder lib containing jsci-core.jar are located):
;   java -jar <path>PedigreeSim.jar example.par

PLOIDY = 4
MAPFUNCTION = HALDANE 
MISSING = NA
CHROMFILE = example.chrom
PEDFILE = example.ped
MAPFILE = example.map
FOUNDERFILE = example.gen
OUTPUT = example_out

; the following parameters are here set to their default values,
; these lines may therefore be omitted:

ALLOWNOCHIASMATA = 1
NATURALPAIRING = 1 ; Note that this overrules the "quadrivalent" column
                   ; in the CHROMFILE
PARALLELQUADRIVALENTS = 0.0
PAIREDCENTROMERES = 0.0
