# Supplementary material for: The simulation of meiosis in diploid and tetraploid organisms using various genetic models
Source: BMC Bioinformatics. 2012 Sep 26;13:248. doi: 10.1186/1471-2105-13-248 (PMC3542247; doi:10.1186/1471-2105-13-248)
Supplement: Additional file 4: — Archive containing the example input files for PedigreeSim. [file 1471-2105-13-248-S4.zip › example.ped]

Name	Parent1	Parent2
P1	NA	NA
P2	NA	NA
F1_1	P1	P2
F1_2	P1	P2
F1_3	P1	P2
F1_4	P1	P2
F1_5	P1	P2
