# Supplementary material for: The simulation of meiosis in diploid and tetraploid organisms using various genetic models
Source: BMC Bioinformatics. 2012 Sep 26;13:248. doi: 10.1186/1471-2105-13-248 (PMC3542247; doi:10.1186/1471-2105-13-248)
Supplement: Additional file 4: — Archive containing the example input files for PedigreeSim. [file 1471-2105-13-248-S4.zip › README.TXT]

This is a set of example files for PedigreeSim

To run this example:

- open a console window and go to the folder containing these example files

- give the following command (with for <path> the path where PedigreeSim.jar
  and folder lib containing jsci-core.jar are located):

java -jar <path>PedigreeSim.jar example.par
